# Supplementary material for: Adverse Pregnancy Outcomes and Maternal Chronic Diseases in the Future: A Cross-Sectional Study Using KoGES-HEXA Data
Source: J Clin Med. 2022 Mar 7;11(5):1457. doi: 10.3390/jcm11051457 (PMC8911450; doi:10.3390/jcm11051457)
Supplement: Supplementary file 1 [file jcm-11-01457-s001.zip]

Archive with 1 entries (1 files):
- jcm-1574879-supplementary.pdf
